# Supplementary material for: Analysis of Sociodemographic and Clinical Characteristics of Inflammatory Bowel Disease in Catalonia Based on SIDIAP
Source: J Clin Med. 2024 Oct 29;13(21):6476. doi: 10.3390/jcm13216476 (PMC11545972; doi:10.3390/jcm13216476)
Supplement: Supplementary file 1 [file jcm-13-06476-s001.zip]

Archive with 1 entries (1 files):
- jcm-3281785-supplementary.pdf
